# Supplementary material for: RARβ Expression in Keratinocytes from Potentially Malignant Oral Lesions: The Functional Consequences of Re-Expression by De-Methylating Agents
Source: Cancers (Basel). 2021 Aug 12;13(16):4064. doi: 10.3390/cancers13164064 (PMC8391937; doi:10.3390/cancers13164064)
Supplement: Supplementary file 1 [file cancers-13-04064-s001.zip]

Archive with 2 entries (2 files):
- cancers-1305440 revised supp.pdf
- Original blots and gels - all figures revised.pdf
